# Supplementary material for: Intraspecific Variation in the Placement of Campaniform Sensilla on the Wings of the Hawkmoth Manduca Sexta
Source: Integr Org Biol. 2024 Mar 13;6(1):obae007. doi: 10.1093/iob/obae007 (PMC11074993; doi:10.1093/iob/obae007)
Supplement: obae007_Supplemental_Files [file obae007_supplemental_files.zip]

Archive with 2 entries (2 files):
- SupplementalFigure1_Forewings.tif
- SupplementalFigure2_Hindwings.tif
